# Supplementary material for: Vector competence and feeding-excretion behavior of Triatoma rubrovaria (Blanchard, 1843) (Hemiptera: Reduviidae) infected with Trypanosoma cruzi TcVI
Source: PLoS Negl Trop Dis. 2020 Sep 24;14(9):e0008712. doi: 10.1371/journal.pntd.0008712 (PMC7544132; doi:10.1371/journal.pntd.0008712)
Supplement: S1 Table — K: number of parameters; AICc: Akaike Information Criterion corrected; ΔAICc: difference between the AICc of a given model and the highest AICc, which ΔAICc > 2 means high support for a given model; Wt: model probability based on Akaike weight. Cum Wt: cumulative model probability based on Akaike weight. (XLSX) [file pntd.0008712.s002.xlsx]

## Sheet: S1 Table
Models	K	AICc	ΔAICc	AICc Wt	Cum Wt
Trypomastigote ~ dpi	3	-91.57	0	0.72	0.72
Trypomastigote ~ Species + dpi	4	-93.72	2.15	0.25	0.97
Trypomastigote ~ Species * dpi	6	-98.27	6.7	0.03	1
Trypomastigote ~ 1	2	-100.3	8.43	0	1
Trypomastigote ~ Species	2	-102.19	10.62	0	1
