# Supplementary material for: Vector competence and feeding-excretion behavior of Triatoma rubrovaria (Blanchard, 1843) (Hemiptera: Reduviidae) infected with Trypanosoma cruzi TcVI
Source: PLoS Negl Trop Dis. 2020 Sep 24;14(9):e0008712. doi: 10.1371/journal.pntd.0008712 (PMC7544132; doi:10.1371/journal.pntd.0008712)
Supplement: S2 Table — Note that 30 dpi is not shown, since it was used as the baseline condition. The colon mark (:) means interaction between variables. CI: Confidence interval; OR: odds ratio; SE: standard error. * 0.01 < p < 0.05; ** 0.001 ≤ p ≤ 0.01. (XLSX) [file pntd.0008712.s003.xlsx]

## Sheet: S2 Table
Parameters	OR	Estimate	SE	95% CI		P-value
(Intercept)	-	2.7	1.03	0.68	4.73	0.008**
Species	0.8	-0.22	1.46	-3.1	2.65	0.88
60dpi	0.99	17.85	4.3	-8.41	34.84	0.99
90dpi	0.53	-0.62	1.48	-3.53	2.27	0.67
Species:60dpi	1.25	0.22	1.68	-1.33	13.34	0.99
Species:90dpi	0.63	-0.47	2.12	-4.64	3.7	0.82
