# Supplementary material for: Vector competence and feeding-excretion behavior of Triatoma rubrovaria (Blanchard, 1843) (Hemiptera: Reduviidae) infected with Trypanosoma cruzi TcVI
Source: PLoS Negl Trop Dis. 2020 Sep 24;14(9):e0008712. doi: 10.1371/journal.pntd.0008712 (PMC7544132; doi:10.1371/journal.pntd.0008712)
Supplement: S3 Table — AICc: Akaike Information Criterion corrected; ΔAICc: difference between the AICc of a given model and the highest AICc, which ΔAICc > 2 means high support for a given model; Wt: model probability based on Akaike weight; Cum Wt: cumulative model probability based on Akaike weight; LL: Log-likelihood of a given model. The models which ΔAICc < 2 are highlighted in bold. (XLSX) [file pntd.0008712.s004.xlsx]

## Sheet: S3 Table
1. Predicted variable = Feeding time
Predictor variables	K	AICc	ΔAICc	Wt	Cum.Wt	LL
Species + blood volume	4	1334.67	0	0.47	0.47	-663.21
Blood volume	3	1335.93	1.26	0.25	0.72	-664.89
Species + infection + blood volume	5	1336.52	1.85	0.19	0.91	-663.07
Infection + blood volume	4	1337.91	3.24	0.09	1	-664.83
Null	2	1457.43	122.76	0	1	-726.68
Species	3	1457.58	122.91	0	1	-725.72
Infection	3	1459.41	124.74	0	1	-726.64
Species + infection	4	1459.57	124.9	0	1	-725.67
2. Predicted variable = Excretion time
Predictor variables	K	AICc	ΔAICc	Wt	Cum.Wt	LL
Species + feces distance + blood volume	5	351.66	0	0.34	0.34	-171.52
Infection + feces distance + blood volume	5	352.82	1.15	0.19	0.53	-170.93
Feeding time + blood volume	4	353.42	1.76	0.14	0.67	-171.24
Feeding time + feces distance + blood volume	5	353.57	1.9	0.13	0.8	-171.31
Infection + feeding time + feces distance + blood volume	6	354.66	3	0.08	0.87	-170.65
Species + infection + feces distance + blood volume	6	355.2	3.54	0.06	0.93	-170.92
Species + feeding time + feces distance + blood volume	6	355.59	3.93	0.05	0.98	-171.12
Species + infection + feeding time + feces distance + blood volume	7	357.11	5.45	0.02	1	-170.64
Feces distance	3	373.13	21.47	0	1	-183.39
Species + feces distance	4	374.06	22.4	0	1	-182.74
Infection + feces distance	4	374.19	22.52	0	1	-182.8
Feeding time + feces distance	4	374.88	23.22	0	1	-183.15
Infection + feeding time + feces distance	5	375.9	24.24	0	1	-182.5
Species + infection + feces distance	5	376.06	24.4	0	1	-182.58
Species + feeding time + feces distance	5	376.2	24.54	0	1	-182.65
Species + infection + feeding time + feces distance	6	378.13	26.47	0	1	-182.43
Species + feeding time + blood volume	5	458.74	107.08	0	1	-223.97
Species + blood volume	4	459.74	108.08	0	1	-225.6
Blood volume	3	460.63	108.97	0	1	-227.16
Species + infection + feeding time + blood volume	6	461.08	109.42	0	1	-223.97
Feeding time + blood volume	4	461.15	109.49	0	1	-226.31
Infection + feeding time + blood volume	5	461.52	109.86	0	1	-225.36
Infection + blood volume	4	461.61	109.95	0	1	-226.54
Species + infection + blood volume	5	462.02	110.35	0	1	-225.6
Species + feeding time	4	478.71	127.05	0	1	-235.1
Species	3	480.31	128.64	0	1	-237
Species + infection + feeding time	5	480.92	129.26	0	1	-235.08
Null	2	481.48	129.82	0	1	-238.67
Feeding time	3	481.81	130.15	0	1	-237.76
Species + infection	4	482.37	130.71	0	1	-236.93
Infection + feeding time	4	482.67	131.01	0	1	-237.08
Infection	3	482.83	131.17	0	1	-238.26
3. Predicted variable: Feces distance
Predictor variables	K	AICc	ΔAICc	Wt	Cum.Wt	LL
Infection + excretion time + blood volume	5	306.15	0	0.24	0.24	-148.76
Excretion time + blood volume	4	306.7	0.55	0.18	0.42	-147.87
Species + Excretion time + blood volume	5	307.9	1.75	0.1	0.51	-148.47
Blood volume	3	308.03	1.88	0.09	0.61	-150.83
Feeding time + excretion time + blood volume	5	308.43	2.28	0.08	0.68	-148.74
Infection + feeding time + excretion time + blood volume	6	309.05	2.89	0.06	0.74	-147.85
Species + infection + excretion time + blood volume	6	309.1	2.95	0.05	0.79	-147.87
Infection + blood volume	4	309.45	3.3	0.05	0.84	-150.41
Feeding time + blood volume	4	310.03	3.88	0.03	0.87	-150.7
Species + feeding time + excretion time + blood volume	6	310.05	3.9	0.03	0.9	-148.35
Species + blood volume	4	310.15	4	0.03	0.94	-150.76
Species + infection + feeding time + excretion time + blood volume	7	311.51	5.36	0.02	0.95	-147.84
Infection + feeding time + blood volume	5	311.51	5.36	0.02	0.97	-150.28
Species + infection + blood volume	5	311.74	5.59	0.01	0.98	-150.39
Species + feeding time + blood volume	5	312.05	5.89	0.01	1	-150.55
Species + infection + feeding time + blood volume	6	313.92	7.76	0	1	-150.28
Excretion time	3	326.6	20.45	0	1	-160.12
Null	2	327.39	21.24	0	1	-161.61
Species + excretion time	4	327.57	21.42	0	1	-159.49
Infection + excretion time	4	327.85	21.7	0	1	-159.63
Feeding time + excretion time	4	328.75	22.6	0	1	-160.08
Species	3	329.04	22.89	0	1	-161.34
Infection	3	329.15	22.99	0	1	-161.4
Feeding time	3	329.32	23.17	0	1	-161.49
Species + feeding time + excretion time	5	329.43	23.28	0	1	-159.27
Species + infection + excretion time	5	329.65	23.5	0	1	-159.38
Infection + feeding time + excretion time	5	330.07	23.92	0	1	-159.59
Species + feeding time	4	330.69	24.53	0	1	-161.05
Infection + feeding time	4	331.13	24.98	0	1	-161.27
Species + infection	4	331.19	25.04	0	1	-161.3
Species + infection + feeding time + excretion time	6	331.69	25.54	0	1	-159.21
Species + infection + feeding time	5	332.98	26.82	0	1	-161.04
4. Predicted variable: Blood volume
Predictor variables	K	AICc	ΔAICc	Wt	Cum.Wt	LL
Species + infection + feeding time	5	2022.59	0	0.25	0.25	-1006.11
Species + feeding time	4	2022.63	0.04	0.25	0.5	-1007.19
Species + infection	4	2022.66	0.06	0.25	0.75	-1007.2
Species	3	2022.81	0.22	0.23	0.98	-1008.33
Infection	3	2028.26	5.66	0.01	0.99	-1011.05
Infection + feeding time	4	2029.13	6.54	0.01	1	-1010.44
Null	2	2036.93	14.34	0	1	-1016.43
Feeding time	3	2037.93	15.34	0	1	-1015.89
5. Predicted variable: Feeding efficiency
Predictor variables	K	AICc	ΔAICc	Wt	Cum.Wt	LL
Species + feces distance	4	482.8	0	0.73	0.73	-237.09
Species + infection + feces distance	5	485.13	2.33	0.23	0.96	-237.09
Infection + feces distance	4	489.21	6.41	0.03	0.99	-240.29
Feces distance	3	490.77	7.97	0.01	1	-242.2
Species + Infection	4	1110.56	627.76	0	1	-551.16
Species	3	1111.12	628.32	0	1	-552.48
Null	2	1120.26	637.46	0	1	-558.09
Infection	3	1121.99	639.2	0	1	-557.92
6. Predicted variable: Excretion efficiency
Predictor variables	K	AICc	ΔAICc	Wt	Cum.Wt	LL
Species + blood volume	4	-46.77	0	0.31	0.31	27.65
Species	3	-46.15	0.62	0.23	0.53	26.23
Infection + blood volume	4	-44.57	2.2	0.1	0.63	26.55
Species + infection + blood volume	5	-44.53	2.24	0.1	0.73	27.67
Blood volume	3	-44.31	2.45	0.09	0.82	25.31
Species + infection	4	-44.02	2.75	0.08	0.9	26.26
Null	2	-43.39	3.38	0.06	0.96	23.77
Infection	3	-42.77	4	0.04	1	24.53
