# Supplementary material for: Vector competence and feeding-excretion behavior of Triatoma rubrovaria (Blanchard, 1843) (Hemiptera: Reduviidae) infected with Trypanosoma cruzi TcVI
Source: PLoS Negl Trop Dis. 2020 Sep 24;14(9):e0008712. doi: 10.1371/journal.pntd.0008712 (PMC7544132; doi:10.1371/journal.pntd.0008712)
Supplement: S4 Table — AIC: Akaike Information Criterion; ΔAIC: difference between the AIC of a given model and the highest AIC, which ΔAIC > 2 means high support for a given model; Wt: model probability based on Akaike weight; Cum Wt: cumulative model probability based on Akaike weight. (XLSX) [file pntd.0008712.s005.xlsx]

## Sheet: S4 Table
Models	AIC	ΔAIC	AIC Wt	Cum Wt
Bite site ~ infection	-457.69	0	0.9	0.9
Bite site ~ species + infection	-463.62	-5.93	0.04	0.94
Bite site ~ species * infection	-463.62	-5.93	0.04	0.98
Bite site ~ species	-465.25	-7.56	0.02	1
Bite site ~ 1	-470.37	-12.31	0	1
